# Supplementary material for: Discovery of an aquaporin (CrAQP2) in the freshwater larval midge, Chironomus riparius and its role in response to road de-icers
Source: Curr Res Insect Sci. 2026 Jan 16;9:100123. doi: 10.1016/j.cris.2026.100123 (PMC12861059; doi:10.1016/j.cris.2026.100123)
Supplement: Supplementary file 1 [file mmc1.xlsx]

## Sheet: Figure 2
Anal Papillae	Hindgut	Malpighian tubules	Midgut	Gastric Caeca+Foregut
6.27271	0.429677	16.0225	2.35324	1.18893
1.53422	0.738618	12.3585	2.0604	0.456185
4.59233	0.475557	6.48133	2.59505	1.57512
2.60999	0.287848		2.02462	1.17055

## Sheet: Figure 4A
AFW	BBJD	SCW
1.15107	1.181	0.964039
1.22562	1.89682	1.65482
0.658909	0.792036	0.336787
1.29317	1.0507	0.970201
0.831878		1.60406

## Sheet: Figure 4B
AFW	BBJD	SCW
1.45156	1.41706	3.40655
1.52312	2.59149	2.2056
0.240666	1.41378	2.65961
1.17352	1.48667	2.07571
1.61387	1.27842	2.61177
0.992333

## Sheet: Figure 4C
AFW	BBJD	SCW
1.11442	0.589011	1.42808
1.32832	1.09926	1.39544
1.28456	0.6095	0.97541
0.704914	1.48223	1.08931
1.72202	1.32907	0.884998
0.43323	1.49411	1.6646

## Sheet: Figure 4D
AFW	BBJD	SCW
1.67912	0.56779	0.761362
1.30651	0.609076	0.874017
0.67021	0.501154	0.39049
0.891997	0.244502	0.391717
1.22063	0.378873	0.263844
0.624664	0.3154	0.501276

## Sheet: Figure 4E
AFW	BBJD	SCW
0.957693	1.16256	2.06588
1.26274	1.10889	1.38839
1.27094	1.12559	1.85497
0.51552	1.27167	1.77931
1.26209	1.07981	0.956354

## Sheet: Figure 5A
dsBLac-Treated	dsAQP2-Treated
91.67	91.3
94.67	90.63
95.83	83.6
91.43	91.89
92.11	93.18
95.83	90.44
93.55	80
96	93.33
91.67	92.59
95	91.18
	90.12
	93.1

## Sheet: Figure 5B
dsBLac-Treated	dsAQP2-Treated
90.91	83.33
90.48	84.21
93.33	85.96
85.71	87.8
92	88.89
94.12	88.29
90.24	88.89
92.59	91.43
90.24	89.74
97.22	93.94
	88

## Sheet: Figure 5C
dsBLac-Treated	dsAQP2-Treated
92	85.71
100	90
90.91	91.18
92.31	92.31
92.31	89.8
90.63	91.43
97.37	95.12
93.75	94.74
95.24	87.88
90.63	95.24
93.1	77.27
96.3	91.11
91.43	88.89

## Sheet: Figure 6A
dsBLac-Treated	dsAQP2-Treated			dsBLac-Treated	dsAQP2-Treated
100	17.97			0.442594	0.079551
100	0.08			0.413333	0.000368
100	5.6			0.338288	0.018914
	0.32				0.001336
% Gene Knockdown				Gene Expression

[truncated: 3 more sheets: Figure 6B, Figure 6C, Figure 6D]
